# Supplementary material for: Physical Health and Work Ability among Healthcare Workers. A Cross-Sectional Study
Source: Nurs Rep. 2022 Apr 5;12(2):259–69. doi: 10.3390/nursrep12020026 (PMC9036298; doi:10.3390/nursrep12020026)
Supplement: Supplementary file 1 [file nursrep-12-00026-s001.zip]

Archive with 1 entries (1 files):
- nursrep-1649335-supplementary.pdf
